# Supplementary material for: Biomedical text readability after hypernym substitution with fine-tuned large language models
Source: PLOS Digit Health. 2024 Apr 16;3(4):e0000489. doi: 10.1371/journal.pdig.0000489 (PMC11020904; doi:10.1371/journal.pdig.0000489)
Supplement: S1 Table — (XLSX) [file pdig.0000489.s005.xlsx]

## Sheet: Sheet1
Prog Approach	FK Score	FK Grade	AR Index	GF Index
Pre-sub mean	35.72	10.7	12.57	22.92
Post-sub mean	68.03	6.44	8.06	18.54
W-statistic	1300	1488	7861.5	3571
P-value 2 sided	9.34913e-157	1.67833e-156	1.7258e-147	6.00809e-145
Difference in mean	32.31	-4.26	-4.51	-4.39
CI lower bound	29.59	-4.58	-5.05	-4.91
CI upper bound	35.03	-3.85	-3.97	-3.87
Pre-sub STD	26.97	4.28	5.75	5.77
Post-sub STD	34.24	5.12	6.44	5.98
