# Supplementary material for: Biomedical text readability after hypernym substitution with fine-tuned large language models
Source: PLOS Digit Health. 2024 Apr 16;3(4):e0000489. doi: 10.1371/journal.pdig.0000489 (PMC11020904; doi:10.1371/journal.pdig.0000489)
Supplement: S2 Table — (XLSX) [file pdig.0000489.s006.xlsx]

## Sheet: Sheet1
T5 Approach	FK Score	FK Grade	AR Index	GF Index
Pre-sub mean	35.75	10.7	12.28	22.93
Post-sub mean	41.38	9.81	7.87	22.42
T-statistic	3.81	-3.99	-17.27	-1.9
P-value 2 sided	0.00014	6.86e-05	2.86e-62	0.058
Difference in mean	5.63	-0.89	-4.41	-0.51
CI lower bound	2.74	-1.33	-4.91	-1.03
CI upper bound	8.52	-0.45	-3.91	0.017
Pre-sub STD	31.78	4.9	5.21	5.95
Post-sub STD	34.13	5.11	6.17	5.96
