# Supplementary material for: Biomedical text readability after hypernym substitution with fine-tuned large language models
Source: PLOS Digit Health. 2024 Apr 16;3(4):e0000489. doi: 10.1371/journal.pdig.0000489 (PMC11020904; doi:10.1371/journal.pdig.0000489)
Supplement: S3 Table — (XLSX) [file pdig.0000489.s007.xlsx]

## Sheet: Sheet1
GPT-J-6B Approach	FK Score	FK Grade	AR Index	GF Index
Pre-sub mean	35.59	10.75	12.7	23.107
Post-sub mean	67.23	5.9	2.37	19.3
T-statistic	14.01	-13.99	-26.36	-10.1
p-value 2 sided	1.37e-41	1.99	4.08e-124	3.65e-23
Difference in mean	31.64	-4.86	-10.33	-3.81
CI lower bound	27.21	-5.54	-11.1	-4.55
CI upper bound	36.07	-4.17	-9.564	-3.07
Pre-sub STD	49.34	7.68	8.185	8.08
Post-sub STD	34.92	5.22	6.559	6.04
