# Supplementary material for: Biomedical text readability after hypernym substitution with fine-tuned large language models
Source: PLOS Digit Health. 2024 Apr 16;3(4):e0000489. doi: 10.1371/journal.pdig.0000489 (PMC11020904; doi:10.1371/journal.pdig.0000489)
Supplement: S4 Table — (XLSX) [file pdig.0000489.s008.xlsx]

## Sheet: Sheet1
Metric	Group 1	Group 2	Wilcoxon Statistic	Wilcoxon Adjusted P-value
Clarity	Original	GPT-J-6b	138	0.028885
Clarity	Original	Programmatic + AI	243.5	0.122195
Clarity	Original	T5	21	7.41235e-07
Conciseness	Original	GPT-J-6b	13.5	1.35576e-06
Conciseness	Original	Programmatic + AI	127	0.143824
Conciseness	Original	T5	149	0.0895038
Ease	Original	GPT-J-6b	136	0.00104814
Ease	Original	Programmatic + AI	211	0.0606653
Ease	Original	T5	36	2.16357e-06
