# Supplementary material for: Biomedical text readability after hypernym substitution with fine-tuned large language models
Source: PLOS Digit Health. 2024 Apr 16;3(4):e0000489. doi: 10.1371/journal.pdig.0000489 (PMC11020904; doi:10.1371/journal.pdig.0000489)
Supplement: S5 Table — (XLSX) [file pdig.0000489.s009.xlsx]

## Sheet: Sheet1
Metric	Group 1	Group 2	Wilcoxon Statistic	Wilcoxon Adjusted P-value
Accuracy	GPT-J-6b	Programmatic + AI	422.5	1
Accuracy	Programmatic + AI	T5	6.5	5.67472e-08
Accuracy	GPT-J-6b	T5	25	7.58727e-06
Clarity	GPT-J-6b	Programmatic + AI	84.5	5.44199e-05
Clarity	Programmatic + AI	T5	4	7.79076e-08
Clarity	GPT-J-6b	T5	63.5	0.00628481
Conciseness	GPT-J-6b	Programmatic + AI	0	5.53589e-07
Conciseness	Programmatic + AI	T5	10.5	4.82605e-05
Conciseness	GPT-J-6b	T5	88.5	0.00155837
Ease	GPT-J-6b	Programmatic + AI	26	1.97037e-06
Ease	Programmatic + AI	T5	14	7.35215e-08
Ease	GPT-J-6b	T5	123	0.588941
Fidelity	GPT-J-6b	Programmatic + AI	451	1
Fidelity	Programmatic + AI	T5	12	9.59839e-08
Fidelity	GPT-J-6b	T5	16.5	2.53937e-06
